# Supplementary material for: The Two-Component System RsrS-RsrR Regulates the Tetrathionate Intermediate Pathway for Thiosulfate Oxidation in Acidithiobacillus caldus
Source: Front Microbiol. 2016 Nov 3;7:1755. doi: 10.3389/fmicb.2016.01755 (PMC5093147; doi:10.3389/fmicb.2016.01755)
Supplement: Supplementary Text S1 — The original data for the relative transcription levels of genes involved in sulfur metabolism and signaling systems during the S0-cultivating process. [file DataSheet1.XLS]

## Sheet: Sheet1
						The original data for the relative transcription levels of genes involved in sulfur metabolism and signaling systems during the S0-cultivating process
	Time: 4/6/8/10 day; Mutant/WT			ND：no detection			SD：standard deviation			P value：unpaired t-test
	rsrR4/WT4	SD	P value	rsrR6/WT6	SD	P value	rsrR8/WT8	SD	P value	rsrR10/WT10	SD	P value	rsrS4/WT4	SD	P value	rsrS6/WT6	SD	P value	rsrS8/WT8	SD	P value	rsrS10/WT10	SD	P value
soxX-I	6.82264	1.02331	0.0048	109.773	13.1532	0.0001	51.6271	5.9933	0.0001	45.6872	5.70651	0.0002	2.06742	0.10096	0.0027	7.71224	1.78052	0.0029	7.57907	1.19911	0.0007	7.7993	1.78127	0.0028
soxY-I	4.20523	0.51523	0.006	28.9743	2.69984	<0.0001	15.3466	1.12725	0.0002	18.5314	4.09673	0.0018	3.56247	0.5372	0.0123	8.08241	0.87825	0.0002	7.88923	2.25821	0.0062	6.92427	2.22302	0.01
soxZ-I	9.20269	0.57853	0.0004	104.463	23.7862	0.0017	39.4301	8.45708	0.0014	46.2377	1.42594	0.0053	4.19411	0.43098	0.0026	11.4007	1.5349	0.0003	8.78663	1.96394	0.0024	10.3266	0.37071	0.0121
soxA-I	46.2213	12.1823	0.0156	316.986	75.0442	0.0019	187.401	45.1874	0.002	264.811	112.571	0.0154	4.88033	1.17218	0.0217	9.20249	1.74715	0.0013	8.49643	1.97852	0.0029	9.18286	4.678	0.0389
soxB-I	6.76204	0.9979	0.0045	33.3543	6.58205	0.001	7.76052	0.41304	<0.0001	6.61911	2.432	0.0168	5.02676	0.69748	0.0045	8.69262	1.45238	0.0008	9.56317	2.647	0.005	5.82718	2.54543	0.0316
soxY-II	0.48806	0.00518	0.0225	1.6862	0.19249	0.0045	1.14491	0.33562	0.5446	0.928344	0.34995	0.786	0.000341546	8.41969e-05	0.0034	0.0020645	0.00040788	<0.0001	0.00150304	0.000330351	0.0006	0.00138689	0.000176077	0.0021
soxZ-II	0.432704	0.03931	0.1484	0.996371	0.11223	0.9616	0.717392	0.03866	0.0112	0.889683	0.2621	0.7396	0.00035625	6.95524e-05	0.0342	0.00180233	0.000274449	<0.0001	0.00119326	0.000176835	<0.0001	0.00118114	1.1578e-05	0.034
soxB-II	3.60499	0.7542	0.0257	4.55238	0.43799	0.0002	2.07516	0.10167	0.0076	1.74542	0.38158	0.0288	4.93907	0.30753	0.0007	2.81444	0.39211	0.002	4.15563	0.8037	0.0028	6.2128	1.97762	0.0103
soxX-II	0.92577	0.12608	0.6036	2.5566	0.28394	0.0009	2.75216	0.34881	0.001	1.40249	0.48649	0.24	2.12666	0.22298	0.0093	3.02254	0.6404	0.0057	4.72231	0.91351	0.0021	4.75125	0.20753	<0.0001
soxA-II	3.04961	0.13726	0.0024	8.79657	0.43531	<0.0001	6.38741	2.16132	0.0125	3.39515	1.05384	0.017	2.55793	0.23463	0.0081	1.99832	0.28375	0.0051	3.64471	1.08201	0.0133	5.14819	0.64544	0.0004
tetH	3.80236	0.65936	0.0107	36.7901	4.90404	0.0002	51.9032	6.87266	0.0002	36.279	15.521	0.017	0.292935	0.06913	0.0009	4.76055	0.83966	0.0015	2.82595	0.37841	0.0012	2.33576	0.56645	0.0168
doxDA	6.51411	1.00321	0.0053	102.16	5.93101	<0.0001	30.5779	5.36753	0.0019	20.6893	7.10445	0.0087	0.46606	0.09223	0.0309	4.62735	0.56695	0.0004	4.15963	1.45831	0.0201	1.88013	0.12891	0.0046
hdrC	0.24341	0.02471	<0.0001	0.379876	0.11594	0.0143	0.426126	0.05613	0.0004	0.282549	0.05324	0.0036	0.611715	0.17896	0.0629	0.809851	0.26408	0.4016	0.847425	0.15349	0.1952	0.848354	0.12018	0.4094
hdrB	0.549455	0.08675	0.0122	0.893718	0.13557	0.5654	1.03702	0.22457	0.8203	1.1917	0.233	0.3906	0.550882	0.09133	0.0134	0.983703	0.08434	0.923	1.04208	0.28863	0.8313	1.9601	0.5232	0.046
dsrE	1.01959	0.04995	0.7788	1.45747	0.10882	0.0542	1.12143	0.38992	0.6238	1.95535	0.49365	0.0876	0.574088	0.1061	0.005	0.843034	0.0958	0.4002	1.14965	0.43071	0.5847	4.0359	0.86369	0.04
tusA	0.0273872	0.0105	<0.0001	0.0708616	0.02253	0.0031	0.032222	0.0067	0.0011	0.0480782	0.01528	0.0066	0.674586	0.1567	0.0403	0.805424	0.14935	0.3134	0.997133	0.32322	0.9902	1.64354	0.23257	0.0474
rhd-1	8.73964	4.49617	0.0484	5.02128	0.88003	0.0015	1.75307	0.33434	0.0213	0.931073	0.19762	0.6561	0.823011	0.02576	0.5796	1.07246	0.13976	0.6522	0.807276	0.13	0.1851	2.23155	1.13062	0.1348
rhd-2	0.784033	0.07318	0.2485	2.17599	0.13895	0.0005	2.29576	0.55355	0.0517	1.59767	0.07223	0.0023	0.871476	0.12909	0.4951	1.09358	0.15022	0.4761	1.36265	0.5255	0.4229	1.47342	0.15857	0.035
rhd-3	0.940658	0.10525	0.66	1.75094	0.53264	0.1066	1.09639	0.3352	0.7678	0.727336	0.03207	0.007	0.450433	0.05284	0.0084	1.46634	0.18797	0.1006	0.742983	0.07634	0.4641	1.78333	0.20061	0.0313
rhd-4	4.26163	0.58459	0.005	7.04276	2.557	0.015	5.42518	1.40122	0.0056	5.95984	1.32144	0.003	0.717571	0.07728	0.0208	1.17445	0.13117	0.1684	1.21183	0.0653	0.2269	1.39371	0.28969	0.1146
sqr-1	0.522908	0.09273	0.0088	2.38536	0.42073	0.0064	0.716379	0.12569	0.1807	0.505566	0.07216	0.081	2.66368	0.65646	0.0427	1.19546	0.08197	0.267	1.17368	0.24272	0.4591	1.78372	0.02623	0.0623
sqr-2	0.521026	0.08399	0.0371	2.47808	0.3164	0.0029	2.8521	1.02353	0.0395	2.02953	0.31859	0.0126	0.583696	0.1096	0.0609	1.35854	0.36315	0.2235	1.84231	0.01806	0.0312	1.33047	0.49653	0.3666
sdo-1	5.4022	0.54043	0.0017	29.2561	3.72291	0.0002	14.8426	3.97144	0.0185	13.5381	3.65844	0.0041	0.935354	0.11942	0.6072	1.33978	0.14976	0.1174	0.97011	0.24	0.9	2.45036	1.3256	0.1341
sdo-2	5.3865	0.92255	0.003	90.8428	16.1452	0.0006	29.5252	5.17135	0.0007	14.615	2.4897	0.0007	0.318134	0.12981	0.1925	1.53553	0.20142	0.0288	1.17657	0.10941	0.2432	1.32267	0.42166	0.2686
rsrR	ND			ND			ND			ND			0.620225	0.28847	0.4908	1.69551	0.03526	0.0009	1.21337	0.1424	0.3434	1.18035	0.25825	0.3473
ompR	15.2113	1.25949	0.0006	35.8701	5.26316	0.0003	17.0702	2.57674	0.0004	8.34099	1.8628	0.0024	1.38727	0.13962	0.0425	0.793755	0.06425	0.0255	0.83237	0.09715	0.3304	1.27801	0.17613	0.0796
phoB	0.169957	0.13019	0.0258	1.18732	0.74433	0.7588	12.924	8.03876	0.0622	10.3836	5.40003	0.1023	0.188276	0.05822	0.0026	1.37441	0.48784	0.398	6.95486	6.33443	0.1793	93.2089	100.555	0.3063
cheY	1.3391	0.20268	0.3466	5.93077	0.49786	0.0001	3.9573	0.4274	0.0005	4.8989	0.70106	0.001	1.47345	0.08661	0.1938	0.875054	0.11121	0.565	1.57626	0.80173	0.2997	1.35184	1.05045	0.6104
tspR	231.985	16.0793	<0.0001	179.788	56.9917	0.0056	132.551	42.5552	0.0255	47.8471	8.88697	0.0008	1.96002	0.39516	0.0182	1.94899	0.43518	0.0246	4.27254	0.12563	0.0008	0.967756	0.26207	0.9387
rr(0219)	6.50286	0.80529	0.0003	22.1238	2.0068	<0.0001	6.2396	2.90455	0.0355	3.81183	0.16988	<0.0001	1.00113	0.10121	0.9945	1.29973	0.1966	0.1157	1.33189	0.3477	0.1925	1.176	0.40423	0.56
rr(0936)	6.72424	0.71883	0.0004	12.1857	3.14129	0.0035	7.4635	3.662	0.0388	11.4514	1.61206	0.0004	0.660685	0.61868	0.5322	0.541211	0.58146	0.2599	0.671765	0.01975	0.4313	1.77031	7.06542e-15	0.0288
rr(1207)	2.96504	0.26691	0.0026	9.7265	1.38692	0.0004	9.66526	0.49131	0.0002	5.59033	1.11181	0.002	1.17503	0.07424	0.1374	1.87073	0.10278	0.0002	2.40227	0.18392	0.002	1.69699	0.05416	<0.0001
rr(1342)	24.8852	17.1666	0.0736	108.158	58.8278	0.0343	66.8575	4.16873	0.0002	44.568	14.2278	0.0261	1.0044	0.0934	0.9891	1.55569	0.38894	0.1036	4.95247	1.459	0.0625	2.25821	0.05533	0.001
rr(1480)	22.9937	2.69699	0.0016	30.6712	2.25291	0.0001	18.7738	1.47293	<0.0001	91.907	14.2302	0.0004	4.46802	0.2845	0.0047	1.58649	0.38944	0.0688	0.821127	0.164	0.4937	0.819471	0.00402	0.5288
sr(0420)	7.93977	1.50851	0.0046	47.3555	23.4663	0.0267	14.0491	4.7801	0.0093	29.7172	15.0505	0.0298	1.26604	0.42564	0.5579	1.60746	0.17183	0.0249	0.565538	0.03878	0.3286	1.10424	0.02165	0.6829
sr(0789)	2.51704	0.60217	0.0165	5.82613	1.35642	0.0175	1.31395	0.0322	0.0822	3.4649	2.15858	0.1196	1.25919	0.33048	0.3546	1.11255	0.10318	0.2428	0.771692	0.23976	0.3194	1.16792	0.0855	0.1358
sr(1113)	2.12873	0.47721	0.0239	16.8607	2.63367	0.0015	1.77719	0.48937	0.1397	3.36145	0.86234	0.0352	0.903012	0.37922	0.7385	0.663862	0.05201	0.2286	0.509024	0.00249	0.114	2.00455	0.13179	0.0029
sr(2677)	13.6286	1.40028	0.037	10.9916	5.28822	0.0851	41.5716	27.8514	0.0652	8.74618	5.77474	0.1698	0.539166	0.07265	0.0384	0.726369	0.15214	0.0961	1.78272	0.26119	0.0731	0.290665	0.16825	0.036
rsrS	43.8203	9.21964	0.0013	84.1121	17.6993	0.0012	36.6567	9.57323	0.003	41.726	9.66352	0.0019	ND			ND			ND			ND
envZ	3.67658	0.97131	0.0428	5.49163	1.14409	0.0037	13.6117	1.53119	0.0073	1.33341	0.55793	0.5117	0.661786	0.14748	0.3851	0.0813889	0.04849	0.0529	0.469401	0.03218	0.0153	3.01699	0.57154	0.0195
phoR	0.572417	0.02463	0.0293	1.11642	0.33539	0.5807	0.872238	0.17806	0.4572	1.73424	0.20053	0.0115	0.526818	0.05259	0.0227	0.777769	0.13481	0.1048	0.787843	0.24883	0.3087	0.904019	0.01921	0.4663
cheA	0.552818	0.06399	0.0006	0.929757	0.25786	0.6513	0.472738	0.09905	0.0222	2.5721	0.08822	0.0084	1.29998	0.19141	0.0541	1.32572	0.37878	0.1866	0.680994	0.127	0.0932	0.799557	0.29782	0.4691
tspS	0.284824	0.07284	0.0032	1.00134	0.37404	0.9952	1.0414	0.07579	0.8615	1.89763	0.04022	0.0361	2.36487	0.437	0.026	3.83654	0.60244	0.0011	4.7348	1.36632	0.0063	6.79639	0.06559	0.0002
kdpD	0.800374	0.04245	0.2091	1.25065	0.32007	0.2753	0.618157	0.02973	0.0496	1.06321	0.18089	0.6559	0.767637	0.03713	0.1551	1.17679	0.1079	0.2135	1.03884	0.01035	0.8393	1.26058	0.21295	0.1502
fleS	0.5489	0.09345	0.0011	0.763365	0.15108	0.2001	0.551683	0.12236	0.0566	1.28131	0.23289	0.2128	1.12565	0.17312	0.2756	1.24714	0.18783	0.2022	0.833081	0.16304	0.4102	0.876845	0.15064	0.4843
sk(0218)	0.447358	0.05638	0.0005	0.436654	0.01541	0.0004	0.711955	0.16351	0.0853	1.14454	0.2327	0.7018	0.632736	0.14168	0.0173	0.474423	0.0512	0.0002	0.80601	0.29132	0.3411	0.748452	0.19187	0.5039
sk(0934)	0.868505	0.12792	0.5699	0.872018	0.01829	0.177	0.383738	0.05202	0.0011	0.873136	0.21545	0.5089	0.441306	0.01554	0.0493	0.550599	0.0806	0.0121	0.402051	0.10221	0.005	0.794291	0.0992	0.2048
